# Supplementary material for: Investigating the causal effect of maternal vitamin B12 and folate levels on offspring birthweight
Source: Int J Epidemiol. 2020 Dec 21;50(1):179–89. doi: 10.1093/ije/dyaa256 (PMC7938507; doi:10.1093/ije/dyaa256)
Supplement: dyaa256_Supplementary_Data [file dyaa256_supplementary_data.zip]

Archive with 2 entries (2 files):
- ije-2020-04-0618-File005.docx
- ije-2020-04-0618-File006.xlsx
